# Supplementary material for: A Novel and Selective Dopamine Transporter Inhibitor, (S)-MK-26, Promotes Hippocampal Synaptic Plasticity and Restores Effort-Related Motivational Dysfunctions
Source: Biomolecules. 2022 Jun 24;12(7):881. doi: 10.3390/biom12070881 (PMC9312958; doi:10.3390/biom12070881)
Supplement: Supplementary file 1 [file biomolecules-12-00881-s001.zip]

Archive with 1 entries (1 files):
- biomolecules-1744521-supplementary.pdf
